# Supplementary material for: Bladder Cancer Metastasis Induced by Chronic Everolimus Application Can Be Counteracted by Sulforaphane In Vitro
Source: Int J Mol Sci. 2020 Aug 4;21(15):5582. doi: 10.3390/ijms21155582 (PMC7432076; doi:10.3390/ijms21155582)
Supplement: Supplementary file 1 [file ijms-21-05582-s001.zip]

Archive with 1 entries (1 files):
- ijms-833377-supplementary.pptx
